# Supplementary material for: Cellulose Fibre Degradation in Cellulose/Steel Hybrid Geotextiles under Outdoor Weathering Conditions
Source: Polymers (Basel). 2022 Oct 5;14(19):4179. doi: 10.3390/polym14194179 (PMC9573017; doi:10.3390/polym14194179)
Supplement: Supplementary file 1 [file polymers-14-04179-s001.zip]

Archive with 1 entries (1 files):
- polymers-1910437-supplementary.pdf
